# Supplementary material for: Updated Conversion Table for the Multiple Criteria Qualitative Value-Based Pricing Framework “MARIE”
Source: J Mark Access Health Policy. 2026 Feb 25;14(1):12. doi: 10.3390/jmahp14010012 (PMC13028456; doi:10.3390/jmahp14010012)
Supplement: Supplementary file 1 [file jmahp-14-00012-s001.zip › Supplementary Table S1.xlsx]

## Sheet: Supplementary Table S1
	Supplementary Table S1. Active product ingredients excluded in summarizing initial daily drug prices at the time of launch from FY2012 to FY2021
	Active product ingredient
	Antithrombin gamma (genetical recombination)
	Apomorphine hydrochloride hydrate
	Betaine
	Borofalan (10B)
	Burosumab (genetical recombination)
	Carglumic acid
	Catridecacog (genetical recombination)
	Cysteamine bitartrate
	Dinutuximab (genetical recombination)
	Antithrombin gamma (genetical recombination)
	Elapegademase (genetical recombination)
	Gadobutrol
	Hydroxychloroquine sulfate
	Ibuprofen L-lysine
	Lidocaine/propitocaine *
	Lomitapide mesilate
	Methacholine chloride
	Methylthioninium chloride hydrate
	Metirosine
	Metreleptin (genetical recombination)
	Miglustat
	Osilodrostat phosphate
	Primaquine phosphate
	Remimazolam besilate
	Sebelipase alfa (genetical recombination)
	Sodium phenylbutyrate
	Sodium selenite
	Streptozocin
	Tetrabenazine
	Thiotepa
	Viltolarsen
	Listed in ascending alphabetical order by active product ingredient.
	*cream
