# Supplementary material for: Updated Conversion Table for the Multiple Criteria Qualitative Value-Based Pricing Framework “MARIE”
Source: J Mark Access Health Policy. 2026 Feb 25;14(1):12. doi: 10.3390/jmahp14010012 (PMC13028456; doi:10.3390/jmahp14010012)
Supplement: Supplementary file 1 [file jmahp-14-00012-s001.zip › Supplementary Table S2.xlsx]

## Sheet: Supplementary Table S1
	Supplementary Table S2. Active product ingredients excluded in summarizing initial daily drug prices at the time of launch from FY2022 to FY2024
	Active product ingredient
	Amifampridine Phosphate
	Andexanet Alfa (genetical recombination)
	Anti-human Thymocyte Immunoglobulin, Equine
	Articaine Hydrochloride/Adrenaline bitartrate
	Cholic Acid
	Ensitrelvir Fumaric Acid
	Glucarpidase (genetical‌ recombination)
	Nirsevimab (genetical recombination)
	Olipudase Alfa (genetical recombination)
	Pegaspargase
	Susoctocog Alfa (genetical recombination)
	Tremelimumab (genetical recombination)
	Vestronidase Alfa (genetical recombination)
	Vosoritide (genetical recombination)
	Listed in ascending alphabetical order by active product ingredient.
